# Supplementary material for: FTO deficiency in older livers exacerbates ferroptosis during ischaemia/reperfusion injury by upregulating ACSL4 and TFRC
Source: Nat Commun. 2024 Jun 4;15:4760. doi: 10.1038/s41467-024-49202-3 (PMC11150474; doi:10.1038/s41467-024-49202-3)
Supplement: Supplementary file 4 — Source Data [file 41467_2024_49202_MOESM4_ESM.xlsx]

## Sheet: Fig.1a
Day1
Young (N=10)
AST(U/L)	314	377	258	1170	289	242	968	217	970	1009
ALT(U/L)	229	181	185	551	148	128	451	104	722	554
Old (N=10)
AST(U/L)	1144	657	3396	1419	878	3271	3321	2451	578	1586
ALT(U/L)	681	290	390	570	608	1876	979	996	369	550

## Sheet: Fig.1b
age ≥50	Gender		Day1	Day2	Day3	Day4	Day5	Day6	Day7		Day1	Day2	Day3	Day4	Day5	Day6	Day7
	male	AST （13-35）	1144	871	313	231	146	107	98	ALT （3-35）	681	663	485	426	369	285	239
	male	AST （13-35）	657	369	132	121	115	68	33	ALT （3-35）	290	224	165	173	200	189	144
	male	AST （13-35）	3396	4960	1654	487	445	132	71	ALT （3-35）	390	707	466	306	324	198	136
	female	AST （13-35）	1419	596	498	145	55	42	32	ATL （3-35）	570	380	393	237	145	79	45
	male	AST （13-35）	878	608	182	112	58	28	21	ATL （3-35）	608	567	362	284	214	155	70
	male	AST （13-35）	3271	645	157	57	50	35	22	ATL （3-35）	1876	504	241	137	92	48	23
	male	AST （13-35）	3321	638	502	322	173	126	66	ALT （3-35）	979	498	405	375	315	254	193
	female	AST （13-35）	2451	2052	616	189	86	84	121	ALT （3-35）	996	1017	619	273	142	109	122
	male	AST （13-35）	578	345	135	61	43	30	24	ALT （3-35）	369	317	232	173	125	99	81
	male	AST （13-35）	1586	2391	1997	841	389	222	112	ALT （3-35）	550	777	788	571	405	269	182
age ＜50	Gender		Day1	Day2	Day3	Day4	Day5	Day6	Day7		Day1	Day2	Day3	Day4	Day5	Day6	Day7
	female	AST （13-35）	314	147	58	43	24	16	16	ALT （3-35）	229	192	138	117	80	56	34
	female	AST （13-35）	377		471	213	119	54	25	ALT （3-35）	181		186	140	125	88	59
	female	AST （13-35）	258	125	37	49	24	27	28	ALT （3-35）	185	153	79	63	40	33	30
	male	AST （13-35）	1170	1474	658	193	129	63	59	ALT （3-35）	551	469	315	231	143	104
	male	AST （13-35）	289	201	96	45	38	47	37	ALT （3-35）	148	119	88	63	58	59	50
	male	AST （13-35）	242	266	207	123	61	44	35	ATL （3-35）	128	152	134	101	79	59
	male	AST （13-35）	968	330	385	86	31	21	17	ALT （3-35）	451	293	290	169	93	52	34
	male	AST （13-35）	217	168	140	85	43	22	31	ALT （3-35）	104	85	97	88	67	53	51
	male	AST （13-35）	970	1001	480	182	99	79	67	ALT （3-35）	722	680	481	329	259	197
	female	AST （13-35）	1009	663	265	105	44	20	16	ALT （3-35）	554	604	351	193	114	63	40

## Sheet: Fig.1d
Average Tunel Positive Rate
	Young	Old
case1	0.00218182	0.206136
case2	0.00420168	0.173428
case3	0.00597372	0.190781
Average DHE Positive Rate
	Young	Old
case1	0.252516	0.830524
case2	0.341223	0.667109
case3	0.304401	0.835196

## Sheet: Fig.1e
Average Ratio of oxidized lipids
	Young	Old
case1	0.249691	0.489529
case2	0.100376	0.509482
case3	0.170146	0.409655

## Sheet: Fig.1g
	Sham-Young			HIRI-Young			Sham-Old			HIRI-Old
AST(U/L)	210	234	262	3854	3076	3142	375	468	486	6385.5	4404.5	4708
	Sham-Young			HIRI-Young			Sham-Old			HIRI-Old
ALT(U/L)	25	34	13	669	822	711	84	75	111	13678.5	6116	10219

## Sheet: Fig.1h
Average Suzuki Score
	young-sham	young-IRI	old-sham	old-IRI
case1	0	5.4	1.4	8.6
case2	0	5	1.4	7
case3	0	5.6	1	8

## Sheet: Fig.1i
	Average Tunel Positive Rate
	Sham-Young	IRI-Young	Sham-Old	IRI-Old
case1	0.002099	0.10299	0.02027	0.184957
case2	0.00209	0.070411	0.00905	0.184086
case3	0.002172	0.083984	0.014881	0.286967

## Sheet: Fig.1j
Average DHE Positive Rate
	Sham-Young	IRI-Young	Sham-Old	IRI-Old
case1	0.00224048	0.0841424	0.0387912	0.550017
case2	0.00422589	0.0878898	0.0443009	0.649669
case3	0.000734754	0.109938	0.0392243	0.630035

## Sheet: Fig.1k
Average Ratio of oxidized lipids
	Sham-Young	IRI-Young	Sham-Old	IRI-Old
case1	0	0.113615	0.0300353	0.509943
case2	0	0.16035	0.0195783	0.42953
case3	0	0.140578	0.0199531	0.609865

## Sheet: Fig.2a
	AST(U/L)	ALT(U/L)
Sham-1	405	82
Sham-2	359	80
Sham-3	478	73
IRI-1	7432	7140
IRI-2	7236	6579
IRI-3	7705	5765
IRI+Fer-1-1	2002	1922
IRI+Fer-1-2	3505	3027
IRI+Fer-1-3	2786	3323

[truncated: 54 more sheets: Fig.2b-2c, Fig.2d-2e, Fig.2f-2g, Fig.3d, Fig.3f, Fig.3g, Fig.3h-3i, Fig.3j-3k, Fig.4a-4b, Fig.4c-4d, Fig.4e, Fig.4g, Fig.4h, Fig.4i, Fig.5f-5h, Fig.5i, Fig.5k-5l, Fig.5m-5n, Fig.5o-5p, Fig.6a …]
